# Supplementary material for: New Hybrid Tetrahydropyrrolo[3,2,1-ij]quinolin-1-ylidene-2-thioxothiazolidin-4-ones as New Inhibitors of Factor Xa and Factor XIa: Design, Synthesis, and In Silico and Experimental Evaluation
Source: Molecules. 2023 May 1;28(9):3851. doi: 10.3390/molecules28093851 (PMC10179972; doi:10.3390/molecules28093851)
Supplement: Supplementary file 1 [file molecules-28-03851-s001.zip]

Archive with 1 entries (1 files):
- supplement material_final 10.04_VBS.pdf
